# Supplementary material for: Multi-omics approaches reveal the molecular mechanisms underlying the interaction between Clonorchis sinensis and mouse liver
Source: Front Cell Infect Microbiol. 2023 Nov 24;13:1286977. doi: 10.3389/fcimb.2023.1286977 (PMC10710275; doi:10.3389/fcimb.2023.1286977)
Supplement: Supplementary file 2 [file Table_1.xlsx]

## Sheet: Table S1
Supplementary Table 1: Hierarchical clustering heatmaps of genes and proteins.
Protein	Gene ID	Con_1_protein	Con_2_protein	Con_3_protein	Cs_1_protein	Cs_2_protein	Cs_3_protein	Con_1_rna	Con_2_rna	Con_3_rna	Cs_1_rna	Cs_2_rna	Cs_3_rna
ENSMUSP00000001051.5	ENSMUSG00000001025	-0.9301	-1.2491	-1.799	0.6068	1.0837	1.2704	-0.3189	-0.3043	-0.5505	-0.1154	1.0764	1.2299
ENSMUSP00000008280.8	ENSMUSG00000008136	-1.2157	-1.2157	-1.2157	0.434	1.3146	1.1576	-0.4297	-1.0058	-0.3497	0.0946	1.3294	1.1022
ENSMUSP00000041712.7	ENSMUSG00000021208	-1.364	-1.364	-1.364	0.0834	0.5922	1.7302	-0.2514	-0.3104	-0.18	0.0814	0.9323	1.4141
ENSMUSP00000054526.6	ENSMUSG00000056025	-1.5903	-1.5903	-1.5903	0.8916	0.7852	1.1772	-0.1186	-0.1347	0.1961	0.3181	0.637	1.0189
ENSMUSP00000063389.7	ENSMUSG00000056737	-1.227	-1.6827	-1.3806	0.574	1.3876	1.0123	-0.1969	-0.5383	-0.1722	0.2273	0.8052	1.1913
ENSMUSP00000097909.4	ENSMUSG00000020695	-1.4257	-1.4257	-1.4257	0.2909	1.5467	0.8202	-0.2649	-0.362	0.0373	-0.0457	1.0696	1.1849
ENSMUSP00000111127.5	ENSMUSG00000029552	-1.4133	-1.4133	-1.4133	0.391	1.1585	1.2932	-0.2361	-0.488	-0.2057	0.1493	0.8545	1.3234
ENSMUSP00000003574.5	ENSMUSG00000003484	-1.112	-1.112	-1.112	0.5638	1.3707	1.1161	-0.6631	-1.112	-0.2192	-0.0822	0.7762	1.5857
ENSMUSP00000019068.7	ENSMUSG00000018924	-1.1779	-1.1779	-0.6512	0.1516	1.3786	1.2413	-1.1779	-0.7343	-0.527	0.6423	0.4439	1.5883
ENSMUSP00000020898.6	ENSMUSG00000020581	-0.8928	-0.8928	-0.8928	1.0666	0.8256	1.315	-0.8928	-0.8928	-0.8928	-0.4362	1.0325	1.5532
ENSMUSP00000024826.8	ENSMUSG00000024028	-0.9053	-0.9053	-0.9053	0.7715	0.3382	1.6703	-0.8284	-0.9053	-0.8852	-0.1215	1.0579	1.6182
ENSMUSP00000070238.5	ENSMUSG00000022651	-1.1819	-1.1819	-1.1819	0.3702	1.3384	1.2204	-0.8429	-0.8948	-0.0346	0.2275	0.5848	1.5767
ENSMUSP00000100216.2	ENSMUSG00000076614	-0.5686	-0.9647	-0.8238	0.9066	0.9803	1.1281	-1.1053	-1.2619	-1.0156	0.2439	1.1193	1.3617
ENSMUSP00000100222.2	ENSMUSG00000076617	-0.7682	-0.9253	-1.0105	0.5627	1.186	1.1264	-0.5049	-1.2205	-1.2475	0.2992	1.1544	1.3482
ENSMUSP00000118012.3	ENSMUSG00000087642	-0.9821	-0.9821	-0.9821	0.823	1.0619	1.1602	-0.9821	-0.9821	-0.9821	0.4734	1.0903	1.284
ENSMUSP00000005620.9	ENSMUSG00000005483	0.6997	0.6116	0.6057	-2.1501	-2.1501	0.8065	0.4462	0.3245	0.7254	-0.0982	-0.0027	0.1814
ENSMUSP00000015278.8	ENSMUSG00000015134	-1.0613	-1.0613	-1.0613	-1.0613	1.6304	1.0033	-0.6729	-0.2948	-0.2948	0.4206	1.3199	1.1333
ENSMUSP00000033053.7	ENSMUSG00000030789	-1.1629	-1.1629	-1.1629	-1.1629	1.4675	1.2463	-0.2086	-0.1378	-0.0984	0.0304	1.0275	1.3247
ENSMUSP00000100200.3	ENSMUSG00000076598	-1.2621	-1.2621	-1.2621	-1.2621	1.2802	1.3491	0.0964	-0.2341	0.1895	0.4967	0.7438	1.1268
ENSMUSP00000034003.5	ENSMUSG00000031594	-0.1977	-2.7632	-0.4557	0.5925	0.772	1.0938	-0.2117	-0.4376	-0.4602	0.4369	0.8686	0.7623
ENSMUSP00000034214.7	ENSMUSG00000031762	-1.7494	-0.3724	-1.7494	-0.1029	1.1101	1.3573	-0.7502	0.1474	-0.2826	0.6033	1.0108	0.778
ENSMUSP00000048568.6	ENSMUSG00000040950	-1.2783	-1.2783	-1.2783	0.4541	1.3446	1.0098	-0.9749	0.7284	-0.5668	-0.2538	0.994	1.0997
ENSMUSP00000059749.10	ENSMUSG00000046402	-0.7151	-0.7577	-0.4944	0.125	1.2658	1.1064	-1.0652	-0.6753	-1.1381	-0.6543	1.5559	1.4469
ENSMUSP00000084259.4	ENSMUSG00000067149	-0.4032	-0.3573	-0.4393	0.4698	0.9059	0.9755	-0.8506	-1.9752	-0.8762	-0.2881	1.5171	1.3216
ENSMUSP00000100206.2	ENSMUSG00000076609	-0.6808	-0.9243	-0.3148	0.7025	1.1557	0.8204	-0.8114	-1.5416	-1.1564	0.0392	1.2306	1.4809
ENSMUSP00000072264.7	ENSMUSG00000030483	1.0477	0.6553	1.0362	0.1153	-1.3452	-1.8945	0.9435	0.8056	0.8449	-0.4758	-0.8107	-0.9223
ENSMUSP00000106439.3	ENSMUSG00000016494	-1.7209	-1.7209	0.0162	0.5653	0.9014	1.2184	-0.0913	-0.8556	-0.2388	-0.3291	1.0523	1.203
ENSMUSP00000157040.2	ENSMUSG00000045394	-1.584	-0.0226	-1.584	0.5509	0.521	1.4924	-0.6718	-0.8838	-0.2662	0.0537	1.1369	1.2573
ENSMUSP00000159382.2	ENSMUSG00000118661	-1.1193	0.2946	-1.1193	0.7189	0.6775	1.3967	-0.9926	-1.0966	-0.9018	-0.3377	0.8576	1.622
