# Supplementary material for: Multi-omics approaches reveal the molecular mechanisms underlying the interaction between Clonorchis sinensis and mouse liver
Source: Front Cell Infect Microbiol. 2023 Nov 24;13:1286977. doi: 10.3389/fcimb.2023.1286977 (PMC10710275; doi:10.3389/fcimb.2023.1286977)
Supplement: Supplementary file 3 [file Table_2.xlsx]

## Sheet: Table S2
Supplementary Table 2: Network list of differential genes and differential metabolites.
Gene_name	Metabolite_name	corr	p value	q value
ENSMUSG00000026202 (Tuba4a)	Adouetine Y	-0.986082	0.000289206	0.0854576
ENSMUSG00000001095 (Slc13a2)	Apigenin 7,4'-dimethyl ether	0.988813	0.000187026	0.0724157
ENSMUSG00000030483 (Cyp2b10)	20-COOH-leukotriene E4	-0.989633	0.000160654	0.0702318
ENSMUSG00000069303 (H2bc24)	20-COOH-leukotriene E4	-0.990345	0.00013939	0.0702318
ENSMUSG00000000983 (Wfdc18)	PC(18:3(10,12,15)-OH(9)/2:0)	0.989115	0.000177076	0.0723307
ENSMUSG00000001025 (S100a6)	PC(18:3(10,12,15)-OH(9)/2:0)	0.997884	6.71166e-06	0.0371759
ENSMUSG00000012350 (Ehf)	PC(18:3(10,12,15)-OH(9)/2:0)	0.983316	0.000415216	0.0943541
ENSMUSG00000015568 (Lpl)	PC(18:3(10,12,15)-OH(9)/2:0)	0.995512	3.01685e-05	0.0537014
ENSMUSG00000016494 (Cd34)	PC(18:3(10,12,15)-OH(9)/2:0)	0.995478	3.06216e-05	0.0537014
ENSMUSG00000020676 (Ccl11)	PC(18:3(10,12,15)-OH(9)/2:0)	0.987486	0.000233908	0.0797304
ENSMUSG00000020695 (Mrc2)	PC(18:3(10,12,15)-OH(9)/2:0)	0.997303	1.09024e-05	0.0483108
ENSMUSG00000022026 (Olfm4)	PC(18:3(10,12,15)-OH(9)/2:0)	0.99835	4.08046e-06	0.0258305
ENSMUSG00000024529 (Lox)	PC(18:3(10,12,15)-OH(9)/2:0)	0.987099	0.000248569	0.0825602
ENSMUSG00000024538 (Ppic)	PC(18:3(10,12,15)-OH(9)/2:0)	0.99092	0.000123282	0.0686881
ENSMUSG00000025351 (Cd63)	PC(18:3(10,12,15)-OH(9)/2:0)	0.995997	2.40024e-05	0.0537014
ENSMUSG00000026042 (Col5a2)	PC(18:3(10,12,15)-OH(9)/2:0)	0.987688	0.00022645	0.0783941
ENSMUSG00000027797 (Dclk1)	PC(18:3(10,12,15)-OH(9)/2:0)	0.993978	5.42924e-05	0.0588393
ENSMUSG00000028278 (Rragd)	PC(18:3(10,12,15)-OH(9)/2:0)	0.990571	0.000132945	0.0702318
ENSMUSG00000029304 (Spp1)	PC(18:3(10,12,15)-OH(9)/2:0)	0.985551	0.000311637	0.0857326
ENSMUSG00000029675 (Eln)	PC(18:3(10,12,15)-OH(9)/2:0)	0.989841	0.000154293	0.0702318
ENSMUSG00000030789 (Itgax)	PC(18:3(10,12,15)-OH(9)/2:0)	0.98574	0.00030359	0.0857326
ENSMUSG00000032978 (Guca2b)	PC(18:3(10,12,15)-OH(9)/2:0)	0.987071	0.000249663	0.0825602
ENSMUSG00000034349 (Smc4)	PC(18:3(10,12,15)-OH(9)/2:0)	0.985234	0.000325445	0.0857326
ENSMUSG00000041301 (Cftr)	PC(18:3(10,12,15)-OH(9)/2:0)	0.992233	9.02576e-05	0.0672808
ENSMUSG00000042246 (Tmc7)	PC(18:3(10,12,15)-OH(9)/2:0)	0.986034	0.00029121	0.0854576
ENSMUSG00000042808 (Gpx2)	PC(18:3(10,12,15)-OH(9)/2:0)	0.994767	4.10098e-05	0.0537014
ENSMUSG00000045394 (Epcam)	PC(18:3(10,12,15)-OH(9)/2:0)	0.993686	5.96656e-05	0.0588393
ENSMUSG00000048126 (Col6a3)	PC(18:3(10,12,15)-OH(9)/2:0)	0.999121	1.15832e-06	0.0171091
ENSMUSG00000049103 (Ccr2)	PC(18:3(10,12,15)-OH(9)/2:0)	0.993546	6.23464e-05	0.0588393
ENSMUSG00000049493 (Pls1)	PC(18:3(10,12,15)-OH(9)/2:0)	0.986868	0.000257544	0.0845355
ENSMUSG00000076431 (Sox4)	PC(18:3(10,12,15)-OH(9)/2:0)	0.985332	0.000321155	0.0857326
ENSMUSG00000076614 (Ighg1)	PC(18:3(10,12,15)-OH(9)/2:0)	0.984511	0.000357997	0.0898777
ENSMUSG00000091345 (Col6a5)	PC(18:3(10,12,15)-OH(9)/2:0)	0.998857	1.95749e-06	0.0216851
ENSMUSG00000094117 (Igkv3-12)	PC(18:3(10,12,15)-OH(9)/2:0)	0.987168	0.000245932	0.0825588
ENSMUSG00000111375 (Btbd8)	PC(18:3(10,12,15)-OH(9)/2:0)	0.993247	6.8256e-05	0.0588393
ENSMUSG00000118671 (Eppk1)	PC(18:3(10,12,15)-OH(9)/2:0)	0.990973	0.000121863	0.0686881
ENSMUSG00000030483 (Cyp2b10)	Hordatine A	-0.994895	3.90216e-05	0.0537014
ENSMUSG00000063684 (Hadhb-ps)	Hordatine A	-0.985871	0.000298047	0.0857326
ENSMUSG00000069303 (H2bc24)	Hordatine A	-0.98608	0.000289301	0.0854576
ENSMUSG00000030483 (Cyp2b10)	Penitrem E	-0.988498	0.000197672	0.0729936
ENSMUSG00000069303 (H2bc24)	Penitrem E	-0.993173	6.97445e-05	0.0588393
ENSMUSG00000117789 (Gm50388)	Penitrem E	0.983502	0.000406009	0.0937035
ENSMUSG00000052305 (Hbb-bs)	13-Hydroxyoctadecanoylcarnitine	-0.995055	3.66167e-05	0.0537014
ENSMUSG00000034227 (Foxj1)	Estradiol cypionate	0.99397	5.44259e-05	0.0588393
ENSMUSG00000117789 (Gm50388)	Estradiol cypionate	0.98574	0.000303591	0.0857326
ENSMUSG00000083457 (Cyp4b1-ps2)	PC(15:0/0:0)	0.985175	0.000328024	0.0857326
ENSMUSG00000024131 (Slc3a1)	PC(18:1(9Z)e/2:0)	-0.985454	0.000315841	0.0857326
ENSMUSG00000099032 (Tcf24)	PC(18:1(9Z)e/2:0)	-0.994986	3.76543e-05	0.0537014
ENSMUSG00000034227 (Foxj1)	LysoPC(P-18:0/0:0)	0.983888	0.000387309	0.0914039
ENSMUSG00000069303 (H2bc24)	LysoPC(P-18:0/0:0)	-0.984342	0.000365835	0.090456
ENSMUSG00000031594 (Fgl1)	1-O-Hexadecyl-sn-glycero-3-phosphocholine	0.983112	0.000425409	0.0947503
ENSMUSG00000034227 (Foxj1)	1-O-Hexadecyl-sn-glycero-3-phosphocholine	0.993125	7.07387e-05	0.0588393
ENSMUSG00000069303 (H2bc24)	1-O-Hexadecyl-sn-glycero-3-phosphocholine	-0.990837	0.000125558	0.0686881
ENSMUSG00000027315 (Spint1)	LysoPC(P-16:0/0:0)	0.989651	0.000160084	0.0702318
ENSMUSG00000031594 (Fgl1)	LysoPC(P-16:0/0:0)	0.991076	0.000119113	0.0686881
ENSMUSG00000034227 (Foxj1)	LysoPC(P-16:0/0:0)	0.99091	0.000123562	0.0686881
ENSMUSG00000085180 (AI838599)	LysoPC(P-16:0/0:0)	0.989847	0.000154115	0.0702318
ENSMUSG00000024987 (Cyp26a1)	PA(8:0/13:0)	0.996816	1.5187e-05	0.0517666
ENSMUSG00000026938 (Fcna)	PA(8:0/13:0)	-0.984618	0.000353088	0.0896068
ENSMUSG00000027315 (Spint1)	PA(8:0/13:0)	0.988343	0.000203045	0.074358
ENSMUSG00000037995 (Igsf9)	PA(8:0/13:0)	0.98401	0.000381462	0.0914039
ENSMUSG00000052305 (Hbb-bs)	PA(8:0/13:0)	-0.991514	0.000107718	0.0686881
ENSMUSG00000069917 (Hba-a2)	PA(8:0/13:0)	-0.999696	1.38388e-07	0.00306613
ENSMUSG00000085180 (AI838599)	PA(8:0/13:0)	0.992197	9.11005e-05	0.0672808
ENSMUSG00000034227 (Foxj1)	[(2R,5R)-5-(2-Amino-6-oxo-1H-purin-9-yl)-3,4-dihydroxyoxolan-2-yl]methyl [(2R,5R)-5-(4-amino-2-oxopyrimidin-1-yl)-3,4-dihydroxyoxolan-2-yl]methyl hydrogen phosphate	0.997007	1.34211e-05	0.0495596
ENSMUSG00000085180 (AI838599)	[(2R,5R)-5-(2-Amino-6-oxo-1H-purin-9-yl)-3,4-dihydroxyoxolan-2-yl]methyl [(2R,5R)-5-(4-amino-2-oxopyrimidin-1-yl)-3,4-dihydroxyoxolan-2-yl]methyl hydrogen phosphate	0.984308	0.000367442	0.090456
ENSMUSG00000030483 (Cyp2b10)	Cannabigerolate	-0.997165	1.20462e-05	0.0485264
ENSMUSG00000063684 (Hadhb-ps)	Cannabigerolate	-0.99393	5.51527e-05	0.0588393
ENSMUSG00000117789 (Gm50388)	Cannabigerolate	0.983878	0.000387794	0.0914039
ENSMUSG00000031762 (Mt2)	Palmitoylcarnitine	0.99008	0.000147113	0.0702318
ENSMUSG00000030483 (Cyp2b10)	3-keto Fusidic acid	-0.989766	0.00015658	0.0702318
ENSMUSG00000063684 (Hadhb-ps)	3-keto Fusidic acid	-0.987717	0.000225392	0.0783941
ENSMUSG00000103735 (Gm38317)	BEFLOXATONE	-0.993693	5.95468e-05	0.0588393
ENSMUSG00000056978 (Hamp2)	Piperdial	0.991682	0.000103505	0.0686881
ENSMUSG00000078799 (Sult2a5)	Tenuazonic Acid	0.989138	0.000176349	0.0723307
ENSMUSG00000034227 (Foxj1)	Uridine 2',3'-cyclic phosphate	0.986698	0.00026425	0.0848512
ENSMUSG00000069303 (H2bc24)	Uridine 2',3'-cyclic phosphate	-0.990507	0.000134742	0.0702318
ENSMUSG00000117789 (Gm50388)	Uridine 2',3'-cyclic phosphate	0.99034	0.000139534	0.0702318
ENSMUSG00000030483 (Cyp2b10)	5,6-Dihydroxyprostaglandin F1a	-0.984068	0.000378734	0.0914039
ENSMUSG00000063684 (Hadhb-ps)	5,6-Dihydroxyprostaglandin F1a	-0.986254	0.000282123	0.0854576
ENSMUSG00000117789 (Gm50388)	5,6-Dihydroxyprostaglandin F1a	0.984051	0.000379531	0.0914039
ENSMUSG00000030483 (Cyp2b10)	PC(2:0/20:5(6E,8Z,11Z,14Z,17Z)-OH(5))	-0.992385	8.67577e-05	0.0665459
ENSMUSG00000034463 (Scara3)	PC(2:0/20:5(6E,8Z,11Z,14Z,17Z)-OH(5))	0.988561	0.000195531	0.0729936
ENSMUSG00000030483 (Cyp2b10)	14,15-DiHETrE	-0.98311	0.000425513	0.0947503
ENSMUSG00000063684 (Hadhb-ps)	14,15-DiHETrE	-0.983772	0.000392873	0.0920659
ENSMUSG00000083457 (Cyp4b1-ps2)	13-(3-Methyl-5-pentylfuran-2-yl)tridecanoylcarnitine	0.983521	0.000405086	0.0937035
ENSMUSG00000063929 (Cyp4a32)	Alanyl-Aspartic acid	-0.995421	3.13984e-05	0.0537014
ENSMUSG00000022508 (Bcl6)	Lactosamine	0.991325	0.000112548	0.0686881
ENSMUSG00000117789 (Gm50388)	O-Acetylcarnitine	0.995155	3.51565e-05	0.0537014
ENSMUSG00000040127 (Sdr9c7)	Methionyl-Serine	0.989019	0.000180208	0.0723307
ENSMUSG00000030483 (Cyp2b10)	Quercetin 7-glucuronide 3-rhamnoside	-0.983337	0.000414184	0.0943541
ENSMUSG00000031594 (Fgl1)	Quercetin 7-glucuronide 3-rhamnoside	0.983135	0.000424246	0.0947503
ENSMUSG00000034227 (Foxj1)	Quercetin 7-glucuronide 3-rhamnoside	0.984361	0.000364951	0.090456
ENSMUSG00000069303 (H2bc24)	Quercetin 7-glucuronide 3-rhamnoside	-0.991766	0.000101414	0.0686881
ENSMUSG00000117789 (Gm50388)	Quercetin 7-glucuronide 3-rhamnoside	0.988688	0.000191204	0.0724157
ENSMUSG00000030483 (Cyp2b10)	CMP-3-deoxy-D-manno-octulosonate	-0.986473	0.000273228	0.0854576
ENSMUSG00000069303 (H2bc24)	CMP-3-deoxy-D-manno-octulosonate	-0.986232	0.000283043	0.0854576
ENSMUSG00000030847 (Bag3)	Retinal	-0.985511	0.00031336	0.0857326
ENSMUSG00000030483 (Cyp2b10)	17a-Hydroxypregnenolone	-0.994806	4.03982e-05	0.0537014
ENSMUSG00000040127 (Sdr9c7)	17a-Hydroxypregnenolone	-0.989373	0.000168797	0.0714378
ENSMUSG00000063684 (Hadhb-ps)	17a-Hydroxypregnenolone	-0.995599	2.90169e-05	0.0537014
ENSMUSG00000031594 (Fgl1)	13,14-Dihydro PGF-1a	0.983137	0.000424147	0.0947503
ENSMUSG00000034227 (Foxj1)	13,14-Dihydro PGF-1a	0.989054	0.000179083	0.0723307
ENSMUSG00000034463 (Scara3)	13,14-Dihydro PGF-1a	0.983733	0.000394758	0.0920659
ENSMUSG00000069303 (H2bc24)	13,14-Dihydro PGF-1a	-0.98396	0.000383851	0.0914039
ENSMUSG00000030483 (Cyp2b10)	Tetrahydrodeoxycorticosterone	-0.989642	0.000160364	0.0702318
ENSMUSG00000040127 (Sdr9c7)	Tetrahydrodeoxycorticosterone	-0.983064	0.000427798	0.094783
ENSMUSG00000063684 (Hadhb-ps)	Tetrahydrodeoxycorticosterone	-0.986068	0.000289793	0.0854576
ENSMUSG00000069303 (H2bc24)	Tetrahydrodeoxycorticosterone	-0.99141	0.000110354	0.0686881
ENSMUSG00000117789 (Gm50388)	Tetrahydrodeoxycorticosterone	0.986057	0.00029027	0.0854576
ENSMUSG00000030483 (Cyp2b10)	(11R,16S)-misoprostol	-0.993458	6.40514e-05	0.0588393
ENSMUSG00000063684 (Hadhb-ps)	(11R,16S)-misoprostol	-0.995419	3.14294e-05	0.0537014
ENSMUSG00000063684 (Hadhb-ps)	3-Oxo-2-(2-entenyl)cyclopentaneoctanoic acid	-0.985585	0.000310171	0.0857326
ENSMUSG00000030483 (Cyp2b10)	5alpha-Pregnan-20alpha-ol-3-one	-0.983922	0.000385657	0.0914039
ENSMUSG00000034463 (Scara3)	5alpha-Pregnan-20alpha-ol-3-one	0.984601	0.000353881	0.0896068
ENSMUSG00000024987 (Cyp26a1)	3a,12b-Dihydroxy-5b-cholanoic acid	0.99775	7.58978e-06	0.0373687
ENSMUSG00000026938 (Fcna)	3a,12b-Dihydroxy-5b-cholanoic acid	-0.987814	0.000221855	0.0780226
ENSMUSG00000027315 (Spint1)	3a,12b-Dihydroxy-5b-cholanoic acid	0.994536	4.47092e-05	0.0566045
ENSMUSG00000034227 (Foxj1)	3a,12b-Dihydroxy-5b-cholanoic acid	0.990357	0.000139027	0.0702318
ENSMUSG00000069917 (Hba-a2)	3a,12b-Dihydroxy-5b-cholanoic acid	-0.995923	2.49044e-05	0.0537014
ENSMUSG00000085180 (AI838599)	3a,12b-Dihydroxy-5b-cholanoic acid	0.998641	2.7672e-06	0.024524
ENSMUSG00000024987 (Cyp26a1)	2-Hydroxyoctadecanoic acid	0.994116	5.18285e-05	0.0588393
ENSMUSG00000027315 (Spint1)	2-Hydroxyoctadecanoic acid	0.987567	0.000230891	0.0793118
ENSMUSG00000034227 (Foxj1)	2-Hydroxyoctadecanoic acid	0.990698	0.0001294	0.0699264
ENSMUSG00000069917 (Hba-a2)	2-Hydroxyoctadecanoic acid	-0.990931	0.000123002	0.0686881
ENSMUSG00000085180 (AI838599)	2-Hydroxyoctadecanoic acid	0.993861	5.6423e-05	0.0588393
ENSMUSG00000030483 (Cyp2b10)	Prostaglandin E1	-0.988531	0.000196559	0.0729936
ENSMUSG00000063684 (Hadhb-ps)	Prostaglandin E1	-0.986347	0.00027832	0.0854576
ENSMUSG00000069303 (H2bc24)	Prostaglandin E1	-0.986718	0.000263445	0.0848512
ENSMUSG00000117789 (Gm50388)	Prostaglandin E1	0.99237	8.7102e-05	0.0665459
ENSMUSG00000063684 (Hadhb-ps)	12-oxo-ETE	-0.990319	0.000140133	0.0702318
ENSMUSG00000030483 (Cyp2b10)	9,10,13-TriHOME	-0.995743	2.71412e-05	0.0537014
ENSMUSG00000063684 (Hadhb-ps)	9,10,13-TriHOME	-0.989358	0.000169276	0.0714378
ENSMUSG00000117789 (Gm50388)	9,10,13-TriHOME	0.98535	0.000320344	0.0857326
ENSMUSG00000030483 (Cyp2b10)	Carbocyclic thromboxane A2	-0.99167	0.000103797	0.0686881
ENSMUSG00000063684 (Hadhb-ps)	Carbocyclic thromboxane A2	-0.989761	0.000156705	0.0702318
ENSMUSG00000069303 (H2bc24)	Carbocyclic thromboxane A2	-0.988206	0.000207812	0.0748662
ENSMUSG00000117789 (Gm50388)	Carbocyclic thromboxane A2	0.99176	0.000101556	0.0686881
ENSMUSG00000030483 (Cyp2b10)	12(R)-HETE	-0.985776	0.000302051	0.0857326
ENSMUSG00000063684 (Hadhb-ps)	12(R)-HETE	-0.988834	0.000186313	0.0724157
ENSMUSG00000117789 (Gm50388)	12(R)-HETE	0.988796	0.000187593	0.0724157
ENSMUSG00000099032 (Tcf24)	LysoPI(18:1(9Z)/0:0)	-0.985637	0.000307978	0.0857326
ENSMUSG00000031594 (Fgl1)	LysoPE(P-18:0/0:0)	0.986288	0.000280733	0.0854576
ENSMUSG00000034227 (Foxj1)	LysoPE(P-18:0/0:0)	0.993075	7.1762e-05	0.0588393
ENSMUSG00000024987 (Cyp26a1)	Palmitaldehyde	0.993125	7.07318e-05	0.0588393
ENSMUSG00000026938 (Fcna)	Palmitaldehyde	-0.994754	4.12044e-05	0.0537014
ENSMUSG00000027315 (Spint1)	Palmitaldehyde	0.999847	3.53396e-08	0.00156597
ENSMUSG00000034227 (Foxj1)	Palmitaldehyde	0.985155	0.000328907	0.0857326
ENSMUSG00000047501 (Cldn4)	Palmitaldehyde	0.987325	0.000239978	0.081175
ENSMUSG00000069917 (Hba-a2)	Palmitaldehyde	-0.990081	0.000147096	0.0702318
ENSMUSG00000085180 (AI838599)	Palmitaldehyde	0.998362	4.02057e-06	0.0258305
ENSMUSG00000034227 (Foxj1)	LysoPE(P-18:1(9Z)/0:0)	0.989944	0.000151191	0.0702318
ENSMUSG00000117789 (Gm50388)	LysoPE(P-18:1(9Z)/0:0)	0.989609	0.000161411	0.0702318
ENSMUSG00000030483 (Cyp2b10)	11(R)-HEDE	-0.989504	0.000164664	0.0708407
ENSMUSG00000063684 (Hadhb-ps)	11(R)-HEDE	-0.984489	0.000359008	0.0898777
ENSMUSG00000069303 (H2bc24)	11(R)-HEDE	-0.991374	0.000111302	0.0686881
ENSMUSG00000117789 (Gm50388)	11(R)-HEDE	0.993339	6.64082e-05	0.0588393
ENSMUSG00000030483 (Cyp2b10)	Allylestrenol	-0.986452	0.000274081	0.0854576
ENSMUSG00000063684 (Hadhb-ps)	Allylestrenol	-0.983452	0.000408504	0.0937908
ENSMUSG00000069303 (H2bc24)	Allylestrenol	-0.988279	0.000205267	0.0745555
ENSMUSG00000117789 (Gm50388)	Allylestrenol	0.995331	3.26539e-05	0.0537014
ENSMUSG00000032578 (Cish)	LysoPC(20:5(5Z,8Z,11Z,14Z,17Z)/0:0)	-0.991973	9.63906e-05	0.0686881
ENSMUSG00000030483 (Cyp2b10)	Cannabichromene	-0.995368	3.21339e-05	0.0537014
ENSMUSG00000063684 (Hadhb-ps)	Cannabichromene	-0.993658	6.02096e-05	0.0588393
ENSMUSG00000117789 (Gm50388)	Cannabichromene	0.985283	0.000323271	0.0857326
ENSMUSG00000117789 (Gm50388)	Resolvin D2	0.98904	0.000179512	0.0723307
ENSMUSG00000030483 (Cyp2b10)	(2E,4Z,10Z)-Tetradeca-2,4,10-trienedioylcarnitine	-0.995265	3.35753e-05	0.0537014
ENSMUSG00000063684 (Hadhb-ps)	(2E,4Z,10Z)-Tetradeca-2,4,10-trienedioylcarnitine	-0.989685	0.000159043	0.0702318
ENSMUSG00000069303 (H2bc24)	(2E,4Z,10Z)-Tetradeca-2,4,10-trienedioylcarnitine	-0.986795	0.000260393	0.084842
ENSMUSG00000117789 (Gm50388)	(2E,4Z,10Z)-Tetradeca-2,4,10-trienedioylcarnitine	0.984827	0.000343584	0.0880051
ENSMUSG00000031594 (Fgl1)	Thromboxane B2	0.986124	0.000287476	0.0854576
ENSMUSG00000034463 (Scara3)	Thromboxane B2	0.988989	0.000181186	0.0723307
ENSMUSG00000030483 (Cyp2b10)	16(17)-EpDPE	-0.993115	7.09344e-05	0.0588393
ENSMUSG00000063684 (Hadhb-ps)	16(17)-EpDPE	-0.996185	2.18016e-05	0.0537014
ENSMUSG00000117789 (Gm50388)	16(17)-EpDPE	0.98396	0.000383876	0.0914039
ENSMUSG00000064220 (H2ac18)	Nolatrexed	0.991186	0.000116191	0.0686881
ENSMUSG00000030483 (Cyp2b10)	CMP-N-glycoloylneuraminate	-0.991707	0.000102873	0.0686881
ENSMUSG00000040127 (Sdr9c7)	CMP-N-glycoloylneuraminate	-0.985466	0.00031531	0.0857326
ENSMUSG00000063684 (Hadhb-ps)	CMP-N-glycoloylneuraminate	-0.993014	7.30313e-05	0.0588393
ENSMUSG00000069303 (H2bc24)	CMP-N-glycoloylneuraminate	-0.98622	0.000283518	0.0854576
ENSMUSG00000117789 (Gm50388)	CMP-N-glycoloylneuraminate	0.988091	0.000211903	0.0757244
ENSMUSG00000069303 (H2bc24)	S-Hydroxymethylglutathione	0.987987	0.000215612	0.0764338
ENSMUSG00000117789 (Gm50388)	S-Hydroxymethylglutathione	-0.984858	0.000342165	0.0880051
ENSMUSG00000069303 (H2bc24)	Butyl (S)-3-hydroxybutyrate glucoside	-0.995082	3.6226e-05	0.0537014
ENSMUSG00000117789 (Gm50388)	Butyl (S)-3-hydroxybutyrate glucoside	0.995389	3.18496e-05	0.0537014
ENSMUSG00000034227 (Foxj1)	Cannabidiolic acid	0.993343	6.63328e-05	0.0588393
ENSMUSG00000117789 (Gm50388)	Cytidine 3'-Phosphate	0.985069	0.000332717	0.0862184
ENSMUSG00000069303 (H2bc24)	5'-Guanylic Acid	-0.985582	0.000310334	0.0857326
ENSMUSG00000117789 (Gm50388)	5'-Guanylic Acid	0.990917	0.000123375	0.0686881
ENSMUSG00000030483 (Cyp2b10)	Lysophosphatidylcholine	-0.991135	0.000117544	0.0686881
ENSMUSG00000063684 (Hadhb-ps)	Lysophosphatidylcholine	-0.9896	0.000161664	0.0702318
ENSMUSG00000030483 (Cyp2b10)	2-Hydroxychlorpropamide	-0.992848	7.65411e-05	0.0605659
ENSMUSG00000063684 (Hadhb-ps)	2-Hydroxychlorpropamide	-0.990864	0.000124826	0.0686881
ENSMUSG00000069303 (H2bc24)	2-Hydroxychlorpropamide	-0.988692	0.000191093	0.0724157
ENSMUSG00000117789 (Gm50388)	2-Hydroxychlorpropamide	0.989933	0.000151519	0.0702318
ENSMUSG00000063929 (Cyp4a32)	Curcumin diglucoside	-0.988702	0.000190755	0.0724157
ENSMUSG00000003534 (Ddr1)	D-Galactose	-0.994241	4.96514e-05	0.0588393
ENSMUSG00000076598 (Igkv3-7)	D-Galactose	-0.991271	0.000113971	0.0686881
ENSMUSG00000085873 (Ttc39aos1)	D-Galactose	-0.985293	0.000322842	0.0857326
ENSMUSG00000117789 (Gm50388)	Tetrahydrocortisol	0.985811	0.00030056	0.0857326
