# Supplementary material for: Multi-omics approaches reveal the molecular mechanisms underlying the interaction between Clonorchis sinensis and mouse liver
Source: Front Cell Infect Microbiol. 2023 Nov 24;13:1286977. doi: 10.3389/fcimb.2023.1286977 (PMC10710275; doi:10.3389/fcimb.2023.1286977)
Supplement: Supplementary file 4 [file Table_3.xlsx]

## Sheet: Table S3
Supplementary Table 3: Network list of differential proteins and differential metabolites.
acc	meta	pearson_value	p_value	FDR	belong_net_num	grade
ENSMUSP00000041049.8	LysoPE(P-18:0/0:0)	0.96647	0.00166751	0.00319686	774403004563966	151
ENSMUSP00000041049.8	Cannabidiolic acid	0.954745	0.00302574	0.00356785	774403004563966	138
ENSMUSP00000041049.8	1-O-Hexadecyl-sn-glycero-3-phosphocholine	0.957368	0.00268747	0.00349248	774403004563966	136
ENSMUSP00000041049.8	PC(2:0/20:5(6E,8Z,11Z,14Z,17Z)-OH(5))	0.955173	0.00296916	0.00356396	774403004563966	131
ENSMUSP00000041049.8	Quercetin 7-glucuronide 3-rhamnoside	0.979376	0.000633656	0.00248531	774403004563966	125
ENSMUSP00000041049.8	Uridine 2',3'-cyclic phosphate	0.980968	0.000539865	0.00237296	774403004563966	119
ENSMUSP00000041049.8	Estradiol cypionate	0.965355	0.0017796	0.00323956	774403004563966	114
ENSMUSP00000041049.8	Hordatine A	0.979341	0.000635784	0.00248571	774403004563966	111
ENSMUSP00000041049.8	20-COOH-leukotriene E4	0.973332	0.00105727	0.00285377	774403004563966	108
ENSMUSP00000041049.8	Penitrem E	0.974188	0.000990757	0.00276555	774403004563966	108
ENSMUSP00000041049.8	9,10,13-TriHOME	0.978906	0.000662731	0.00251101	774403004563966	103
ENSMUSP00000041049.8	CMP-3-deoxy-D-manno-octulosonate	0.984208	0.000372102	0.00212572	774403004563966	101
ENSMUSP00000041049.8	Cannabigerolate	0.984377	0.000364225	0.00212023	774403004563966	100
ENSMUSP00000041049.8	LysoPE(P-18:1(9Z)/0:0)	0.966969	0.00161857	0.00318434	774403004563966	100
ENSMUSP00000041049.8	Allylestrenol	0.990306	0.000140491	0.00175209	774403004563966	98
ENSMUSP00000041049.8	O-Acetylcarnitine	0.986053	0.000290431	0.0020548	774403004563966	97
ENSMUSP00000041049.8	(2E,4Z,10Z)-Tetradeca-2,4,10-trienedioylcarnitine	0.980837	0.0005473	0.00238568	774403004563966	97
ENSMUSP00000041049.8	9,10-Epoxyoctadecanoic acid	0.95268	0.00330585	0.00363377	774403004563966	96
ENSMUSP00000041049.8	11(R)-HEDE	0.985275	0.00032366	0.00206727	774403004563966	96
ENSMUSP00000041049.8	2-Hydroxychlorpropamide	0.98822	0.000207344	0.00191182	774403004563966	93
ENSMUSP00000041049.8	Tetrahydrodeoxycorticosterone	0.983228	0.000419572	0.00220831	774403004563966	91
ENSMUSP00000041049.8	Cannabichromene	0.981551	0.000507404	0.0023481	774403004563966	91
ENSMUSP00000041049.8	Lysophosphatidylcholine	0.978304	0.000700991	0.00252838	774403004563966	91
ENSMUSP00000041049.8	20-Hydroxyeicosatrieneoic acid	0.975261	0.000910492	0.0027145	774403004563966	89
ENSMUSP00000041049.8	Carbocyclic thromboxane A2	0.987351	0.000238968	0.00199357	774403004563966	89
ENSMUSP00000041049.8	14,15-DiHETrE	0.986394	0.000276427	0.00204212	774403004563966	88
ENSMUSP00000041049.8	17a-Hydroxypregnenolone	0.985237	0.000325298	0.0020634	774403004563966	88
ENSMUSP00000041049.8	16(17)-EpDPE	0.990181	0.000144133	0.00174429	774403004563966	88
ENSMUSP00000041049.8	Butyl (S)-3-hydroxybutyrate glucoside	0.978477	0.00068989	0.00251298	774403004563966	88
ENSMUSP00000041049.8	Prostaglandin E1	0.984173	0.000373745	0.0021252	774403004563966	87
ENSMUSP00000041049.8	12(R)-HETE	0.99264	8.10473e-05	0.00162051	774403004563966	87
ENSMUSP00000041049.8	CMP-N-glycoloylneuraminate	0.989431	0.000166961	0.00183907	774403004563966	85
ENSMUSP00000041049.8	3-keto Fusidic acid	0.962648	0.00206669	0.003313	774403004563966	82
ENSMUSP00000041049.8	Tetrahydrocortisol	0.990512	0.000134604	0.00178132	774403004563966	82
ENSMUSP00000041049.8	(11R,16S)-misoprostol	0.973003	0.00108339	0.0028799	774403004563966	80
ENSMUSP00000041049.8	Prostaglandin J2	0.976163	0.000845557	0.00267022	774403004563966	78
ENSMUSP00000041049.8	5,6-Dihydroxyprostaglandin F1a	0.976365	0.000831308	0.00265254	774403004563966	77
ENSMUSP00000041049.8	Prostaglandin B1	0.963342	0.0019911	0.00330264	774403004563966	76
ENSMUSP00000041049.8	Resolvin D2	0.978295	0.000701557	0.00252547	774403004563966	76
ENSMUSP00000041049.8	Uridine-5'-Monophosphate	0.955882	0.00287673	0.00353253	774403004563966	76
ENSMUSP00000041049.8	13-HODE	0.954915	0.00300312	0.00357441	774403004563966	74
ENSMUSP00000041049.8	Candoxatrilat	0.962306	0.00210451	0.00332724	774403004563966	74
ENSMUSP00000041049.8	3-Oxo-2-(2-entenyl)cyclopentaneoctanoic acid	0.978652	0.000678753	0.00250716	774403004563966	73
ENSMUSP00000041049.8	Cytidine 3'-Phosphate	0.956686	0.0027735	0.00350643	774403004563966	73
ENSMUSP00000041049.8	S-Hydroxymethylglutathione	-0.986947	0.000254458	0.00200032	774403004563966	72
ENSMUSP00000041049.8	6-Keto-PGF1alpha	0.968883	0.00143736	0.00311978	774403004563966	71
ENSMUSP00000041049.8	5'-Guanylic Acid	0.970911	0.00125698	0.00301659	774403004563966	69
ENSMUSP00000041049.8	12-oxo-ETE	0.980796	0.000549668	0.0023847	774403004563966	68
ENSMUSP00000041049.8	Gamma-Glutamylcysteinylserine	-0.974695	0.000952408	0.00273316	774403004563966	67
ENSMUSP00000041049.8	(2S,3R)-3-Butan-2-yl-N-hydroxy-N'-[(2S)-1-(methylamino)-1-oxo-3-phenylpropan-2-yl]-2-prop-2-enylbutanediamide	-0.972247	0.00114467	0.00292245	774403004563966	62
ENSMUSP00000041049.8	1-Methylhistamine	0.951992	0.00340186	0.00364456	774403004563966	61
ENSMUSP00000041049.8	Retaspimycin	0.951167	0.00351878	0.00365591	774403004563966	59
ENSMUSP00000041049.8	Adouetine Y	0.955954	0.00286736	0.00352692	774403004563966	57
ENSMUSP00000003061.8	LysoPC(P-16:0/0:0)	0.996285	2.0677e-05	0.00122695	57445436672	163
ENSMUSP00000003061.8	Palmitaldehyde	0.988544	0.000196108	0.00190364	57445436672	158
ENSMUSP00000003061.8	Thromboxane B2	0.953164	0.00323907	0.00362536	57445436672	154
ENSMUSP00000003061.8	LysoPE(P-18:0/0:0)	0.991698	0.000103093	0.0016932	57445436672	140
ENSMUSP00000003061.8	3a,12b-Dihydroxy-5b-cholanoic acid	0.990424	0.000137103	0.00178866	57445436672	134
ENSMUSP00000003061.8	13,14-Dihydro PGF-1a	0.967627	0.00155503	0.00317126	57445436672	131
ENSMUSP00000003061.8	Cannabidiolic acid	0.982319	0.000466151	0.00227752	57445436672	127
ENSMUSP00000003061.8	1-O-Hexadecyl-sn-glycero-3-phosphocholine	0.978105	0.000713813	0.00252998	57445436672	125
ENSMUSP00000003061.8	PC(2:0/20:5(6E,8Z,11Z,14Z,17Z)-OH(5))	0.953038	0.00325634	0.00363033	57445436672	120
ENSMUSP00000003061.8	PA(8:0/13:0)	0.987788	0.000222774	0.00195139	57445436672	119
ENSMUSP00000003061.8	2-Hydroxyoctadecanoic acid	0.983349	0.000413566	0.00220508	57445436672	116
ENSMUSP00000003061.8	Quercetin 7-glucuronide 3-rhamnoside	0.981382	0.000516695	0.00235263	57445436672	114
ENSMUSP00000003061.8	Palmitoylcarnitine	0.987167	0.00024597	0.00199762	57445436672	110
ENSMUSP00000003061.8	Uridine 2',3'-cyclic phosphate	0.987311	0.000240504	0.00197945	57445436672	108
ENSMUSP00000003061.8	[(2R,5R)-5-(2-Amino-6-oxo-1H-purin-9-yl)-3,4-dihydroxyoxolan-2-yl]methyl [(2R,5R)-5-(4-amino-2-oxopyrimidin-1-yl)-3,4-dihydroxyoxolan-2-yl]methyl hydrogen phosphate	0.981361	0.000517883	0.00234931	57445436672	106
ENSMUSP00000003061.8	Estradiol cypionate	0.99021	0.000143297	0.00175146	57445436672	103
ENSMUSP00000003061.8	Hordatine A	0.96418	0.00190168	0.00328002	57445436672	100
ENSMUSP00000003061.8	20-COOH-leukotriene E4	0.956966	0.00273799	0.00349638	57445436672	97
ENSMUSP00000003061.8	Penitrem E	0.956965	0.00273812	0.00349533	57445436672	97
ENSMUSP00000003061.8	13-Hydroxyoctadecanoylcarnitine	0.976076	0.000851659	0.00267115	57445436672	96
ENSMUSP00000003061.8	9,10,13-TriHOME	0.958078	0.00259929	0.00347864	57445436672	92
ENSMUSP00000003061.8	CMP-3-deoxy-D-manno-octulosonate	0.965245	0.00179085	0.00324559	57445436672	90
ENSMUSP00000003061.8	Cannabigerolate	0.952948	0.00326873	0.00362546	57445436672	89
ENSMUSP00000003061.8	LysoPE(P-18:1(9Z)/0:0)	0.970852	0.00126203	0.00301887	57445436672	89
ENSMUSP00000003061.8	Allylestrenol	0.971593	0.00119899	0.00296644	57445436672	87
ENSMUSP00000003061.8	O-Acetylcarnitine	0.978711	0.000674983	0.00250582	57445436672	86
ENSMUSP00000003061.8	9,10-Epoxyoctadecanoic acid	0.986683	0.00026482	0.00201296	57445436672	85
ENSMUSP00000003061.8	11(R)-HEDE	0.959153	0.00246862	0.0034454	57445436672	85
ENSMUSP00000003061.8	2-Hydroxychlorpropamide	0.952735	0.00329816	0.00362966	57445436672	82
ENSMUSP00000003061.8	Lysophosphatidylcholine	0.955605	0.00291267	0.00355531	57445436672	80
ENSMUSP00000003061.8	20-Hydroxyeicosatrieneoic acid	0.982947	0.000433705	0.00221611	57445436672	78
ENSMUSP00000003061.8	Carbocyclic thromboxane A2	0.951154	0.00352064	0.00365475	57445436672	78
ENSMUSP00000003061.8	14,15-DiHETrE	0.962501	0.00208294	0.0033145	57445436672	77
ENSMUSP00000003061.8	16(17)-EpDPE	0.951054	0.00353492	0.0036541	57445436672	77
ENSMUSP00000003061.8	Butyl (S)-3-hydroxybutyrate glucoside	0.961032	0.00224817	0.00338837	57445436672	77
ENSMUSP00000003061.8	12(R)-HETE	0.964791	0.00183766	0.00326134	57445436672	76
ENSMUSP00000003061.8	LysoPC(P-18:0/0:0)	0.955508	0.00292526	0.00355888	57445436672	73
ENSMUSP00000003061.8	Tetrahydrocortisol	0.967113	0.00160455	0.00317886	57445436672	71
ENSMUSP00000003061.8	Indole-3-acetaldehyde	0.964968	0.00181937	0.00325716	57445436672	65
ENSMUSP00000003061.8	Uridine-5'-Monophosphate	0.970377	0.00130328	0.00302891	57445436672	65
ENSMUSP00000003061.8	Candoxatrilat	0.960656	0.00229147	0.00340894	57445436672	63
ENSMUSP00000003061.8	Creatine	0.954525	0.00305489	0.00357587	57445436672	56
ENSMUSP00000138359.2	LysoPC(P-16:0/0:0)	0.987099	0.000248574	0.00199673	394798858	152
ENSMUSP00000138359.2	Palmitaldehyde	0.971659	0.00119346	0.00296272	394798858	147
ENSMUSP00000138359.2	Thromboxane B2	0.969371	0.00139287	0.0030814	394798858	143
ENSMUSP00000138359.2	LysoPE(P-18:0/0:0)	0.978953	0.000659797	0.00251543	394798858	129
ENSMUSP00000138359.2	3a,12b-Dihydroxy-5b-cholanoic acid	0.963127	0.0020144	0.00330257	394798858	123
ENSMUSP00000138359.2	13,14-Dihydro PGF-1a	0.974061	0.00100048	0.00277376	394798858	120
ENSMUSP00000138359.2	Cannabidiolic acid	0.961575	0.00218637	0.00336133	394798858	116
ENSMUSP00000138359.2	1-O-Hexadecyl-sn-glycero-3-phosphocholine	0.979646	0.00061721	0.00246817	394798858	114
ENSMUSP00000138359.2	PC(2:0/20:5(6E,8Z,11Z,14Z,17Z)-OH(5))	0.966442	0.00167033	0.00319727	394798858	109
ENSMUSP00000138359.2	5alpha-Pregnan-20alpha-ol-3-one	0.966886	0.00162669	0.00318498	394798858	109
ENSMUSP00000138359.2	PA(8:0/13:0)	0.950861	0.00356266	0.00366016	394798858	108
ENSMUSP00000138359.2	2-Hydroxyoctadecanoic acid	0.950811	0.00356982	0.00366342	394798858	105
ENSMUSP00000138359.2	Quercetin 7-glucuronide 3-rhamnoside	0.975331	0.000905342	0.00271455	394798858	103
ENSMUSP00000138359.2	Palmitoylcarnitine	0.953547	0.00318665	0.00361842	394798858	99
ENSMUSP00000138359.2	Uridine 2',3'-cyclic phosphate	0.975077	0.000924015	0.00271522	394798858	97
ENSMUSP00000138359.2	[(2R,5R)-5-(2-Amino-6-oxo-1H-purin-9-yl)-3,4-dihydroxyoxolan-2-yl]methyl [(2R,5R)-5-(4-amino-2-oxopyrimidin-1-yl)-3,4-dihydroxyoxolan-2-yl]methyl hydrogen phosphate	0.957961	0.0026138	0.00348538	394798858	95
ENSMUSP00000138359.2	Estradiol cypionate	0.96731	0.0015855	0.00317014	394798858	92
ENSMUSP00000138359.2	Hordatine A	0.962924	0.00203641	0.0033077	394798858	89
ENSMUSP00000138359.2	20-COOH-leukotriene E4	0.967428	0.00157411	0.00316629	394798858	86
ENSMUSP00000138359.2	Penitrem E	0.963863	0.00193526	0.0032886	394798858	86
ENSMUSP00000138359.2	CMP-3-deoxy-D-manno-octulosonate	0.965082	0.00180758	0.00325346	394798858	79
ENSMUSP00000138359.2	Allylestrenol	0.953122	0.00324477	0.00362511	394798858	76
ENSMUSP00000138359.2	O-Acetylcarnitine	0.950143	0.00366655	0.00368257	394798858	75
ENSMUSP00000138359.2	9,10-Epoxyoctadecanoic acid	0.963539	0.00196984	0.00328963	394798858	74
ENSMUSP00000138359.2	14,15-DiHETrE	0.951564	0.00346231	0.00365085	394798858	66
ENSMUSP00000138359.2	Butyl (S)-3-hydroxybutyrate glucoside	0.95035	0.00363644	0.00367237	394798858	66
ENSMUSP00000138359.2	LysoPC(P-18:0/0:0)	0.959385	0.00244086	0.00344719	394798858	62
ENSMUSP00000138359.2	Indole-3-acetaldehyde	0.968244	0.00149667	0.00315002	394798858	54
ENSMUSP00000138359.2	Candoxatrilat	0.959326	0.00244786	0.00344122	394798858	52
ENSMUSP00000138359.2	Prostavasin	0.955272	0.00295617	0.00356582	394798858	43
ENSMUSP00000138359.2	Guanosine 3'-monophosphate	0.95049	0.0036162	0.00367311	394798858	42
ENSMUSP00000130780.2	LysoPC(P-16:0/0:0)	0.988165	0.000209287	0.00191534	55248894	145
ENSMUSP00000130780.2	Palmitaldehyde	0.986978	0.00025324	0.00200359	55248894	140
ENSMUSP00000130780.2	LysoPE(P-18:0/0:0)	0.979898	0.000602101	0.00243957	55248894	122
ENSMUSP00000130780.2	3a,12b-Dihydroxy-5b-cholanoic acid	0.990506	0.000134765	0.00177706	55248894	116
ENSMUSP00000130780.2	Cannabidiolic acid	0.971255	0.0012275	0.0029927	55248894	109
ENSMUSP00000130780.2	1-O-Hexadecyl-sn-glycero-3-phosphocholine	0.959322	0.00244839	0.00344065	55248894	107
ENSMUSP00000130780.2	PA(8:0/13:0)	0.995401	3.16717e-05	0.00130922	55248894	101
ENSMUSP00000130780.2	2-Hydroxyoctadecanoic acid	0.982881	0.000437068	0.00222096	55248894	98
ENSMUSP00000130780.2	Quercetin 7-glucuronide 3-rhamnoside	0.964496	0.00186839	0.00327013	55248894	96
ENSMUSP00000130780.2	Palmitoylcarnitine	0.991256	0.000114359	0.00168966	55248894	92
ENSMUSP00000130780.2	Uridine 2',3'-cyclic phosphate	0.973765	0.00102339	0.00280554	55248894	90
ENSMUSP00000130780.2	[(2R,5R)-5-(2-Amino-6-oxo-1H-purin-9-yl)-3,4-dihydroxyoxolan-2-yl]methyl [(2R,5R)-5-(4-amino-2-oxopyrimidin-1-yl)-3,4-dihydroxyoxolan-2-yl]methyl hydrogen phosphate	0.973112	0.00107469	0.00286715	55248894	88
ENSMUSP00000130780.2	Estradiol cypionate	0.982066	0.000479556	0.00230324	55248894	85
ENSMUSP00000130780.2	13-Hydroxyoctadecanoylcarnitine	0.98694	0.000254732	0.0019982	55248894	78
ENSMUSP00000130780.2	LysoPE(P-18:1(9Z)/0:0)	0.956522	0.00279444	0.00350281	55248894	71
ENSMUSP00000130780.2	Allylestrenol	0.955952	0.00286764	0.00352608	55248894	69
ENSMUSP00000130780.2	O-Acetylcarnitine	0.967826	0.00153613	0.00317852	55248894	68
ENSMUSP00000130780.2	9,10-Epoxyoctadecanoic acid	0.983927	0.000385431	0.00214199	55248894	67
ENSMUSP00000130780.2	20-Hydroxyeicosatrieneoic acid	0.982585	0.000452298	0.00224865	55248894	60
ENSMUSP00000130780.2	12(R)-HETE	0.952283	0.00336105	0.00364113	55248894	58
ENSMUSP00000130780.2	Tetrahydrocortisol	0.959067	0.00247892	0.0034493	55248894	53
ENSMUSP00000130780.2	Indole-3-acetaldehyde	0.956521	0.00279448	0.00350047	55248894	47
ENSMUSP00000130780.2	Uridine-5'-Monophosphate	0.963746	0.00194772	0.00328549	55248894	47
ENSMUSP00000130780.2	Creatine	0.955493	0.00292719	0.00355652	55248894	38
ENSMUSP00000015791.6	LysoPC(P-16:0/0:0)	0.979624	0.000618522	0.00246805	50331646	144
ENSMUSP00000015791.6	Palmitaldehyde	0.978224	0.00070613	0.0025173	50331646	139
ENSMUSP00000015791.6	Thromboxane B2	0.956995	0.00273439	0.00349663	50331646	135
ENSMUSP00000015791.6	LysoPE(P-18:0/0:0)	0.973499	0.00104417	0.00283088	50331646	121
ENSMUSP00000015791.6	3a,12b-Dihydroxy-5b-cholanoic acid	0.97555	0.00088937	0.00270413	50331646	115
ENSMUSP00000015791.6	13,14-Dihydro PGF-1a	0.982729	0.000444851	0.0022358	50331646	112
ENSMUSP00000015791.6	Cannabidiolic acid	0.970158	0.00132257	0.00303161	50331646	108
ENSMUSP00000015791.6	1-O-Hexadecyl-sn-glycero-3-phosphocholine	0.984294	0.000368059	0.00212239	50331646	106
ENSMUSP00000015791.6	PC(2:0/20:5(6E,8Z,11Z,14Z,17Z)-OH(5))	0.955305	0.00295182	0.00356759	50331646	101
ENSMUSP00000015791.6	PA(8:0/13:0)	0.951891	0.0034161	0.00364496	50331646	100
ENSMUSP00000015791.6	2-Hydroxyoctadecanoic acid	0.972034	0.00116225	0.00293473	50331646	97
ENSMUSP00000015791.6	Quercetin 7-glucuronide 3-rhamnoside	0.963632	0.00195985	0.00328936	50331646	95
ENSMUSP00000015791.6	Uridine 2',3'-cyclic phosphate	0.963167	0.00201001	0.00330421	50331646	89
ENSMUSP00000015791.6	[(2R,5R)-5-(2-Amino-6-oxo-1H-purin-9-yl)-3,4-dihydroxyoxolan-2-yl]methyl [(2R,5R)-5-(4-amino-2-oxopyrimidin-1-yl)-3,4-dihydroxyoxolan-2-yl]methyl hydrogen phosphate	0.978532	0.000686392	0.00251267	50331646	87
ENSMUSP00000015791.6	Estradiol cypionate	0.970279	0.0013119	0.00302412	50331646	84
ENSMUSP00000015791.6	Penitrem E	0.953956	0.00313133	0.00360343	50331646	78
ENSMUSP00000015791.6	LysoPC(20:5(5Z,8Z,11Z,14Z,17Z)/0:0)	-0.966185	0.00169585	0.00320444	50331646	75
ENSMUSP00000015791.6	LysoPE(P-18:1(9Z)/0:0)	0.961902	0.00214955	0.00336091	50331646	70
ENSMUSP00000015791.6	9,10-Epoxyoctadecanoic acid	0.952081	0.0033893	0.00364811	50331646	66
ENSMUSP00000015791.6	Butyl (S)-3-hydroxybutyrate glucoside	0.954486	0.00306013	0.00357859	50331646	58
ENSMUSP00000015791.6	LysoPC(P-18:0/0:0)	0.978516	0.000687363	0.00251123	50331646	54
ENSMUSP00000015791.6	Butyryl-L-carnitine	0.950774	0.00357518	0.00366381	50331646	39
ENSMUSP00000015791.6	Pcera-1	0.957898	0.0026216	0.0034882	50331646	34
ENSMUSP00000034590.3	LysoPC(P-16:0/0:0)	0.993029	7.27189e-05	0.00154643	46864054	164
ENSMUSP00000034590.3	Palmitaldehyde	0.982025	0.000481721	0.00230462	46864054	159
ENSMUSP00000034590.3	Thromboxane B2	0.950708	0.0035846	0.00366734	46864054	155
ENSMUSP00000034590.3	LysoPE(P-18:0/0:0)	0.989892	0.000152729	0.00179518	46864054	141
ENSMUSP00000034590.3	3a,12b-Dihydroxy-5b-cholanoic acid	0.983609	0.000400772	0.0021779	46864054	135
ENSMUSP00000034590.3	13,14-Dihydro PGF-1a	0.959347	0.00244535	0.00344428	46864054	132
ENSMUSP00000034590.3	Cannabidiolic acid	0.97954	0.000623627	0.00246701	46864054	128
ENSMUSP00000034590.3	1-O-Hexadecyl-sn-glycero-3-phosphocholine	0.970237	0.0013156	0.00302696	46864054	126
ENSMUSP00000034590.3	PC(2:0/20:5(6E,8Z,11Z,14Z,17Z)-OH(5))	0.950822	0.00356825	0.00366283	46864054	121
ENSMUSP00000034590.3	PA(8:0/13:0)	0.984391	0.000363574	0.00211979	46864054	120
ENSMUSP00000034590.3	2-Hydroxyoctadecanoic acid	0.97563	0.00088358	0.0027044	46864054	117
ENSMUSP00000034590.3	Quercetin 7-glucuronide 3-rhamnoside	0.980614	0.000560103	0.00239607	46864054	115
ENSMUSP00000034590.3	Palmitoylcarnitine	0.992414	8.61056e-05	0.00160803	46864054	111
ENSMUSP00000034590.3	Uridine 2',3'-cyclic phosphate	0.987002	0.000252333	0.00200938	46864054	109
ENSMUSP00000034590.3	[(2R,5R)-5-(2-Amino-6-oxo-1H-purin-9-yl)-3,4-dihydroxyoxolan-2-yl]methyl [(2R,5R)-5-(4-amino-2-oxopyrimidin-1-yl)-3,4-dihydroxyoxolan-2-yl]methyl hydrogen phosphate	0.973116	0.00107439	0.00286842	46864054	107
ENSMUSP00000034590.3	Estradiol cypionate	0.986248	0.000282361	0.00204489	46864054	104
ENSMUSP00000034590.3	Hordatine A	0.965817	0.0017327	0.00321951	46864054	101
ENSMUSP00000034590.3	20-COOH-leukotriene E4	0.956081	0.00285093	0.00352913	46864054	98
ENSMUSP00000034590.3	Penitrem E	0.954664	0.0030364	0.00357355	46864054	98
ENSMUSP00000034590.3	13-Hydroxyoctadecanoylcarnitine	0.979932	0.000600031	0.00243655	46864054	97
ENSMUSP00000034590.3	9,10,13-TriHOME	0.960625	0.00229507	0.00340604	46864054	93
ENSMUSP00000034590.3	CMP-3-deoxy-D-manno-octulosonate	0.969057	0.00142138	0.00310342	46864054	91
ENSMUSP00000034590.3	Cannabigerolate	0.957095	0.00272182	0.00349392	46864054	90
ENSMUSP00000034590.3	LysoPE(P-18:1(9Z)/0:0)	0.967177	0.00159831	0.00317334	46864054	90
ENSMUSP00000034590.3	Allylestrenol	0.974255	0.000985642	0.00275755	46864054	88
ENSMUSP00000034590.3	O-Acetylcarnitine	0.980992	0.000538511	0.00237267	46864054	87
ENSMUSP00000034590.3	(2E,4Z,10Z)-Tetradeca-2,4,10-trienedioylcarnitine	0.950053	0.00367975	0.00368676	46864054	87
ENSMUSP00000034590.3	9,10-Epoxyoctadecanoic acid	0.983803	0.000391389	0.0021588	46864054	86
ENSMUSP00000034590.3	11(R)-HEDE	0.959498	0.00242744	0.00343747	46864054	86
ENSMUSP00000034590.3	2-Hydroxychlorpropamide	0.95543	0.00293543	0.00355948	46864054	83
ENSMUSP00000034590.3	Lysophosphatidylcholine	0.964639	0.00185344	0.00326259	46864054	81
ENSMUSP00000034590.3	20-Hydroxyeicosatrieneoic acid	0.986746	0.000262331	0.00201486	46864054	79
ENSMUSP00000034590.3	Carbocyclic thromboxane A2	0.953193	0.00323512	0.00362534	46864054	79
ENSMUSP00000034590.3	14,15-DiHETrE	0.970765	0.00126951	0.00302299	46864054	78
ENSMUSP00000034590.3	16(17)-EpDPE	0.958826	0.00250809	0.00345461	46864054	78
ENSMUSP00000034590.3	Butyl (S)-3-hydroxybutyrate glucoside	0.957128	0.00271759	0.00349581	46864054	78
ENSMUSP00000034590.3	12(R)-HETE	0.972394	0.00113264	0.00291398	46864054	77
ENSMUSP00000034590.3	Tetrahydrocortisol	0.976202	0.000842759	0.00266825	46864054	72
ENSMUSP00000034590.3	Indole-3-acetaldehyde	0.969552	0.00137649	0.00306915	46864054	66
ENSMUSP00000034590.3	Uridine-5'-Monophosphate	0.964811	0.0018356	0.0032624	46864054	66
ENSMUSP00000034590.3	13-HODE	0.951813	0.00342708	0.00364295	46864054	64
ENSMUSP00000034590.3	Candoxatrilat	0.963336	0.00199178	0.00330229	46864054	64
ENSMUSP00000034590.3	Creatine	0.954979	0.00299471	0.00357248	46864054	57
ENSMUSP00000100219.2	LysoPC(P-16:0/0:0)	0.977579	0.000748405	0.00253768	45047428	182
ENSMUSP00000100219.2	Palmitaldehyde	0.963926	0.0019285	0.00328927	45047428	177
ENSMUSP00000100219.2	Thromboxane B2	0.952743	0.00329705	0.00363169	45047428	173
ENSMUSP00000100219.2	LysoPE(P-18:0/0:0)	0.990277	0.000141338	0.00175078	45047428	159
ENSMUSP00000100219.2	3a,12b-Dihydroxy-5b-cholanoic acid	0.975409	0.000899662	0.00271078	45047428	153
ENSMUSP00000100219.2	13,14-Dihydro PGF-1a	0.987856	0.000220313	0.00193907	45047428	150
ENSMUSP00000100219.2	Cannabidiolic acid	0.994115	5.18556e-05	0.00142371	45047428	146
ENSMUSP00000100219.2	1-O-Hexadecyl-sn-glycero-3-phosphocholine	0.99078	0.000127109	0.00176466	45047428	144
ENSMUSP00000100219.2	PC(2:0/20:5(6E,8Z,11Z,14Z,17Z)-OH(5))	0.967324	0.00158412	0.00317083	45047428	139
ENSMUSP00000100219.2	PA(8:0/13:0)	0.953254	0.0032267	0.00362032	45047428	138
ENSMUSP00000100219.2	2-Hydroxyoctadecanoic acid	0.980739	0.000552907	0.0023903	45047428	135
ENSMUSP00000100219.2	Quercetin 7-glucuronide 3-rhamnoside	0.987052	0.000250392	0.00200259	45047428	133
ENSMUSP00000100219.2	Uridine 2',3'-cyclic phosphate	0.988587	0.000194654	0.00190969	45047428	127
ENSMUSP00000100219.2	[(2R,5R)-5-(2-Amino-6-oxo-1H-purin-9-yl)-3,4-dihydroxyoxolan-2-yl]methyl [(2R,5R)-5-(4-amino-2-oxopyrimidin-1-yl)-3,4-dihydroxyoxolan-2-yl]methyl hydrogen phosphate	0.994386	4.71797e-05	0.00134554	45047428	125
ENSMUSP00000100219.2	Estradiol cypionate	0.993363	6.59285e-05	0.00149723	45047428	122
ENSMUSP00000100219.2	Hordatine A	0.975801	0.000871273	0.00270271	45047428	119
ENSMUSP00000100219.2	20-COOH-leukotriene E4	0.969594	0.00137277	0.00307017	45047428	116
ENSMUSP00000100219.2	Penitrem E	0.977764	0.000736159	0.00253115	45047428	116
ENSMUSP00000100219.2	LysoPC(20:5(5Z,8Z,11Z,14Z,17Z)/0:0)	-0.965446	0.00177032	0.00323548	45047428	113
ENSMUSP00000100219.2	9,10,13-TriHOME	0.982192	0.000472853	0.002292	45047428	111
ENSMUSP00000100219.2	CMP-3-deoxy-D-manno-octulosonate	0.964062	0.00191411	0.00327994	45047428	109
ENSMUSP00000100219.2	Cannabigerolate	0.971886	0.00117452	0.00294953	45047428	108
ENSMUSP00000100219.2	LysoPE(P-18:1(9Z)/0:0)	0.999395	5.48541e-07	0.00050452	45047428	108
ENSMUSP00000100219.2	Allylestrenol	0.987231	0.000243529	0.00199099	45047428	106
ENSMUSP00000100219.2	O-Acetylcarnitine	0.992541	8.32389e-05	0.00162891	45047428	105
ENSMUSP00000100219.2	(2E,4Z,10Z)-Tetradeca-2,4,10-trienedioylcarnitine	0.974485	0.000968245	0.00275071	45047428	105
ENSMUSP00000100219.2	9,10-Epoxyoctadecanoic acid	0.966501	0.0016645	0.00319609	45047428	104
ENSMUSP00000100219.2	11(R)-HEDE	0.985661	0.000306949	0.0020607	45047428	104
ENSMUSP00000100219.2	2-Hydroxychlorpropamide	0.976154	0.0008462	0.00266996	45047428	101
ENSMUSP00000100219.2	Tetrahydrodeoxycorticosterone	0.970809	0.00126575	0.0030199	45047428	99
ENSMUSP00000100219.2	Cannabichromene	0.97549	0.000893761	0.00270852	45047428	99
ENSMUSP00000100219.2	Lysophosphatidylcholine	0.95357	0.00318356	0.00361714	45047428	99
ENSMUSP00000100219.2	20-Hydroxyeicosatrieneoic acid	0.978437	0.000692458	0.00251486	45047428	97
ENSMUSP00000100219.2	Carbocyclic thromboxane A2	0.979969	0.000597832	0.00243299	45047428	97
ENSMUSP00000100219.2	14,15-DiHETrE	0.954612	0.00304341	0.00357038	45047428	96
ENSMUSP00000100219.2	17a-Hydroxypregnenolone	0.960759	0.00227955	0.00340636	45047428	96
ENSMUSP00000100219.2	16(17)-EpDPE	0.966625	0.00165221	0.00320257	45047428	96
ENSMUSP00000100219.2	Butyl (S)-3-hydroxybutyrate glucoside	0.991755	0.000101695	0.00170062	45047428	96
ENSMUSP00000100219.2	Prostaglandin E1	0.983219	0.000420046	0.00220449	45047428	95
ENSMUSP00000100219.2	12(R)-HETE	0.974496	0.000967403	0.00275257	45047428	95
ENSMUSP00000100219.2	CMP-N-glycoloylneuraminate	0.969581	0.00137391	0.00307085	45047428	93
ENSMUSP00000100219.2	LysoPC(P-18:0/0:0)	0.984768	0.000346255	0.00209864	45047428	92
ENSMUSP00000100219.2	Tetrahydrocortisol	0.972104	0.00115646	0.00293018	45047428	90
ENSMUSP00000100219.2	(11R,16S)-misoprostol	0.962002	0.00213831	0.00335044	45047428	88
ENSMUSP00000100219.2	Prostaglandin J2	0.96425	0.00189424	0.00327641	45047428	86
ENSMUSP00000100219.2	5,6-Dihydroxyprostaglandin F1a	0.972874	0.00109379	0.00288876	45047428	85
ENSMUSP00000100219.2	Prostaglandin B1	0.978943	0.000660422	0.00251521	45047428	84
ENSMUSP00000100219.2	Resolvin D2	0.978387	0.00069565	0.00251899	45047428	84
ENSMUSP00000100219.2	Uridine-5'-Monophosphate	0.980281	0.000579435	0.00240603	45047428	84
ENSMUSP00000100219.2	13-HODE	0.983521	0.000405076	0.00218515	45047428	82
ENSMUSP00000100219.2	3-Oxo-2-(2-entenyl)cyclopentaneoctanoic acid	0.970303	0.00130974	0.00302481	45047428	81
ENSMUSP00000100219.2	Cytidine 3'-Phosphate	0.990975	0.000121814	0.00175747	45047428	81
ENSMUSP00000100219.2	S-Hydroxymethylglutathione	-0.954502	0.00305795	0.00357831	45047428	80
ENSMUSP00000100219.2	6-Keto-PGF1alpha	0.953587	0.00318126	0.003619	45047428	79
ENSMUSP00000100219.2	(E)-4-[[(1R)-2-[[(2R)-2-(2-Adamantyloxycarbonylamino)-3-(1H-indol-3-yl)-2-methylpropanoyl]amino]-1-phenylethyl]amino]-4-oxobut-2-enoic acid	-0.974287	0.000983214	0.00275915	45047428	77
ENSMUSP00000100219.2	5'-Guanylic Acid	0.983785	0.000392268	0.00215718	45047428	77
ENSMUSP00000100219.2	Creatine	0.98007	0.000591828	0.00242735	45047428	75
ENSMUSP00000100219.2	Pcera-1	0.97233	0.00113785	0.00291717	45047428	72
ENSMUSP00000100219.2	Retaspimycin	0.952362	0.00335008	0.00363782	45047428	67
ENSMUSP00000100219.2	Antibiotic CC 1065	0.972827	0.00109749	0.00288611	45047428	65
ENSMUSP00000100219.2	Guanosine	0.954763	0.00302327	0.00356837	45047428	64
ENSMUSP00000036025.5	LysoPC(P-16:0/0:0)	0.987928	0.000217727	0.00194422	28323120	182
ENSMUSP00000036025.5	Palmitaldehyde	0.964926	0.00182375	0.0032555	28323120	177
ENSMUSP00000036025.5	Thromboxane B2	0.970689	0.00127614	0.00302507	28323120	173
ENSMUSP00000036025.5	LysoPE(P-18:0/0:0)	0.997431	9.88846e-06	0.00139922	28323120	159
ENSMUSP00000036025.5	3a,12b-Dihydroxy-5b-cholanoic acid	0.968305	0.00149098	0.00315068	28323120	153
ENSMUSP00000036025.5	13,14-Dihydro PGF-1a	0.982374	0.000463266	0.00227551	28323120	150
ENSMUSP00000036025.5	Cannabidiolic acid	0.991699	0.000103067	0.00170038	28323120	146
ENSMUSP00000036025.5	1-O-Hexadecyl-sn-glycero-3-phosphocholine	0.98622	0.000283517	0.00204521	28323120	144
ENSMUSP00000036025.5	PC(2:0/20:5(6E,8Z,11Z,14Z,17Z)-OH(5))	0.980345	0.00057567	0.0023958	28323120	139
ENSMUSP00000036025.5	5alpha-Pregnan-20alpha-ol-3-one	0.964903	0.00182604	0.00325485	28323120	139
ENSMUSP00000036025.5	PA(8:0/13:0)	0.954987	0.00299368	0.00357358	28323120	138
ENSMUSP00000036025.5	2-Hydroxyoctadecanoic acid	0.965629	0.00175173	0.00322877	28323120	135
ENSMUSP00000036025.5	Quercetin 7-glucuronide 3-rhamnoside	0.997387	1.02358e-05	0.00134491	28323120	133
ENSMUSP00000036025.5	Palmitoylcarnitine	0.972236	0.00114558	0.00292072	28323120	129
ENSMUSP00000036025.5	Uridine 2',3'-cyclic phosphate	0.998488	3.42705e-06	0.00114619	28323120	127
ENSMUSP00000036025.5	[(2R,5R)-5-(2-Amino-6-oxo-1H-purin-9-yl)-3,4-dihydroxyoxolan-2-yl]methyl [(2R,5R)-5-(4-amino-2-oxopyrimidin-1-yl)-3,4-dihydroxyoxolan-2-yl]methyl hydrogen phosphate	0.977746	0.00073738	0.00253298	28323120	125
ENSMUSP00000036025.5	Estradiol cypionate	0.98958	0.000162305	0.00180946	28323120	122
ENSMUSP00000036025.5	Hordatine A	0.991918	9.77168e-05	0.00165668	28323120	119
ENSMUSP00000036025.5	20-COOH-leukotriene E4	0.984741	0.000347494	0.00209923	28323120	116
ENSMUSP00000036025.5	Penitrem E	0.985786	0.000301621	0.00207027	28323120	116
ENSMUSP00000036025.5	9,10,13-TriHOME	0.991157	0.00011695	0.00171418	28323120	111
ENSMUSP00000036025.5	CMP-3-deoxy-D-manno-octulosonate	0.989147	0.000176039	0.00183991	28323120	109
ENSMUSP00000036025.5	Cannabigerolate	0.988672	0.000191753	0.00190151	28323120	108
